# Supplementary material for: ﻿A new species of Hibiscus (Malvaceae, Malvoideae) from Guyana
Source: PhytoKeys. 2022 Nov 22;214:1–6. doi: 10.3897/phytokeys.214.91586 (PMC9836471; doi:10.3897/phytokeys.214.91586)
Supplement: XML Treatment for Hibiscus marioniae [file phytokeys.214.91586-treatment1.xml]

<!DOCTYPE tp:taxon-treatment
  PUBLIC "-//TaxonX//DTD Taxonomic Treatment Publishing DTD v0 20100105//EN" "tax-treatment-NSO.dtd">
<tp:taxon-treatment xmlns:tp="http://www.plazi.org/taxpub"><tp:treatment-meta><kwd-group><label>Taxon classification</label><kwd>
              <named-content content-type="kingdom">Plantae</named-content>
            </kwd><kwd>
              <named-content content-type="order">Malvales</named-content>
            </kwd><kwd>
              <named-content content-type="family">Malvaceae</named-content>
            </kwd></kwd-group><mixed-citation publication-type="journal"><person-group><name><surname>Dorr</surname><given-names>Laurence J.</given-names></name></person-group><article-title>﻿A new species of <italic><tp:taxon-name><tp:taxon-name-part taxon-name-part-type="genus" reg="Hibiscus">Hibiscus</tp:taxon-name-part></tp:taxon-name></italic> (<tp:taxon-name><tp:taxon-name-part taxon-name-part-type="family">Malvaceae</tp:taxon-name-part></tp:taxon-name>, <tp:taxon-name><tp:taxon-name-part taxon-name-part-type="subfamily">Malvoideae</tp:taxon-name-part></tp:taxon-name>) from Guyana</article-title><source>PhytoKeys</source><day>22</day><month>11</month><year>2022</year><volume>214</volume><fpage>1</fpage><lpage>6</lpage><pub-id pub-id-type="doi">10.3897/phytokeys.214.91586</pub-id></mixed-citation></tp:treatment-meta><tp:nomenclature><label>﻿</label><tp:taxon-name>
            <object-id xmlns:xlink="http://www.w3.org/1999/xlink" content-type="arpha" xlink:type="simple">9A2A71E0-1637-59F3-B289-1EA5185BF015</object-id>
            <tp:taxon-name-part taxon-name-part-type="genus" reg="Hibiscus">Hibiscus</tp:taxon-name-part>
            <tp:taxon-name-part taxon-name-part-type="species" reg="marioniae">marioniae</tp:taxon-name-part>
            <object-id xmlns:xlink="http://www.w3.org/1999/xlink" content-type="ipni" xlink:type="simple">urn:lsid:ipni.org:names:77308754-1</object-id>
          </tp:taxon-name><tp:taxon-authority>Dorr</tp:taxon-authority><tp:taxon-status xmlns:xlink="http://www.w3.org/1999/xlink" xlink:type="simple">sp. nov.</tp:taxon-status><xref ref-type="fig" rid="F1">Fig. 1</xref></tp:nomenclature><tp:treatment-sec sec-type="diagnosis" id="SECID0E2CAC"><title>Diagnosis.</title><p><italic><tp:taxon-name><tp:taxon-name-part taxon-name-part-type="genus" reg="Hibiscus">Hibiscus</tp:taxon-name-part><tp:taxon-name-part taxon-name-part-type="species" reg="marioniae">marioniae</tp:taxon-name-part></tp:taxon-name></italic> Dorr differs from <italic><tp:taxon-name><tp:taxon-name-part taxon-name-part-type="genus" reg="Hibiscus">H.</tp:taxon-name-part><tp:taxon-name-part taxon-name-part-type="species" reg="amazonicus">amazonicus</tp:taxon-name-part></tp:taxon-name></italic> Fryxell in having elliptic (versus ovate) leaf blades with cuneate (versus cordate to truncate and often asymmetrical) bases, a crenulate (versus coarsely toothed) margin, and long acuminate (versus acute) apices; more numerous (12 versus 8) and narrower (ca. 1.0 versus (2.0–)3.0–6.0 mm broad) involucellar bracts that are very slightly spathulate (versus distinctly spathulate, broadly lanceolate or imperfectly stipitate-peltate); and glabrous (versus minutely scaberulous) seeds.</p><fig id="F1" position="float" orientation="portrait"><object-id xmlns:xlink="http://www.w3.org/1999/xlink" content-type="doi" xlink:type="simple">10.3897/phytokeys.214.91586.figure1</object-id><object-id xmlns:xlink="http://www.w3.org/1999/xlink" content-type="arpha" xlink:type="simple">03541207-6273-5C14-BD41-8D566CB560C9</object-id><label>Figure 1.</label><caption><p><italic><tp:taxon-name><tp:taxon-name-part taxon-name-part-type="genus" reg="Hibiscus">Hibiscus</tp:taxon-name-part><tp:taxon-name-part taxon-name-part-type="species" reg="marioniae">marioniae</tp:taxon-name-part></tp:taxon-name></italic> Dorr, sp. nov. <bold>A</bold> habit <bold>B</bold> detail of calyx showing vestiture <bold>C</bold> flower showing corolla, calyx, and involucellar bracts <bold>D</bold> seeds lateral views <bold>E</bold> seed showing hilum (<bold>A–E</bold> from <italic>Jansen-Jacobs et al. 6011</italic>).</p></caption><graphic xmlns:xlink="http://www.w3.org/1999/xlink" xlink:href="phytokeys-214-001_article-91586__-g001.jpg" position="float" orientation="portrait" xlink:type="simple" id="oo_772343.jpg"><uri content-type="original_file" xlink:type="simple">https://binary.pensoft.net/fig/772343</uri></graphic></fig></tp:treatment-sec><tp:treatment-sec sec-type="material" id="SECID0E4EAC"><title>Type.</title><p>Guyana. [Upper Takutu-Upper Essequibo]: Upper Essequibo Region, Rewa River, Spider Mountains, <named-content xmlns:xlink="http://www.w3.org/1999/xlink" content-type="dwc:verbatimCoordinates" xlink:type="simple"><named-content content-type="geo-json" specific-use="{&#34;type&#34;:&#34;Point&#34;,&#34;coordinates&#34;:[-58.533333,3.133333]}" id="NCID0EGFAC" xlink:type="simple">03°08'N, 058°32'W</named-content></named-content>, 400–500 m alt., 20 Sep 1999 (fl, fr), <italic>M.J. Jansen-Jacobs, B.J.H. ter Welle, P.P. Haripersaud, O. Muller &amp; M. van der Zee 6011</italic> (holotype: U barcode 0067247!; isotypes: NY!, TEX barcode 00568796 as image!).</p></tp:treatment-sec><tp:treatment-sec sec-type="description" id="SECID0ENFAC"><title>Description.</title><p>Suffrutescent herbs, to 50 cm tall; stems woody at base, unarmed, sparingly to moderately pubescent, with appressed 4–8-armed stellate hairs ca. 1 mm in diameter. Leaves simple, elliptic, 8.5–13.0 × 2.5–4.0 cm, base cuneate, palmately 3-nerved at base, midrib and 2° nerves slightly raised above, prominent below, margin crenulate, apex long acuminate, leaf blades sparingly pubescent above and below with yellowish, bifurcate and stellate hairs, stellate hairs 4–8-armed, arms ca. 1.0 mm long, erect, bifurcate hairs more frequent below than above; petioles 1.5–2.5 cm long, with a ventral line of short whitish stellate-hairs and more conspicuous and abundant yellowish stellate hairs, the latter hairs not in a line and denser distally; stipules almost linear, ca. 1.0–2.0 mm long, caducous. Flowers solitary or paired in leaf axils toward apices of stems; pedicels 3.5–7.0 cm long, not articulated, pubescent with ± appressed stellate hairs and more conspicuous, 4–8-armed stellate hairs with arms to 2.0 mm long. Bracts of involucel 12, distinct, 10.0–15.0 × ca. 0.75–1.0 mm, not or scarcely exceeding united portion of calyx at anthesis, very slightly spathulate apically, plane, with simple, bifurcate, and stellate hairs, hairs or arms of stellate hairs to 2.0 mm long. Calyx 5-lobed, united ca. half way, lobes 1.0–1.2 × 0.5–0.6 cm at anthesis, broadly triangular, apices acute, papery, light green with 3 darker but not thickened veins, nectaries absent, outer surface with yellowish simple and mostly 4-armed stellate hairs, arms to 2.0 mm long, inner surface with a few scattered simple hairs, accrescent in fruit, turning blackish (on herbarium specimens, at least), lobes expanding to 2.0–2.5 × 1.2 cm. Petals ca. 2.5 cm long (only one flower seen and not dissected), white (fide <italic>Jansen-Jacobs et al. 6011</italic>), corolla shape unknown. Staminal column shorter than the petals; anthers purple (fide <italic>Jansen-Jacobs et al. 6011</italic>). Styles and stigmas not seen. Capsules enclosed in accrescent calyces, 5-locular, chartaceous, capsule walls undulate and molded around individual seeds, walls covered with minute whitish hairs and more conspicuous yellowish simple hairs to 2.0 mm long. Seeds ca. 2.0 × 2.0 mm, globose-reniform, brownish (the hilum blackish), glabrous.</p></tp:treatment-sec><tp:treatment-sec sec-type="etymology" id="SECID0EXFAC"><title>Etymology.</title><p>The species epithet honors Marion J. Jansen-Jacobs who has contributed greatly to our understanding of the flora of the Guianas as collector, herbarium curator, author, and executive director of the Flora of the Guianas project.</p></tp:treatment-sec><tp:treatment-sec sec-type="distribution" id="SECID0E3FAC"><title>Distribution and ecology.</title><p>Known only from the type collection, which was made in central Guyana, northeast of the Kanuku Mountains; 400–500 m alt. According to information on the specimen label, the plant was found in an open spot in forest on rock in the “Spider Mountains.” The name of these mountains does not appear in standard gazetteers (<xref ref-type="bibr" rid="B16">Stephens and Traylor 1985</xref>; <xref ref-type="bibr" rid="B1">Anonymous 1993</xref>; <xref ref-type="bibr" rid="B9">Guyana Lands and Surveys Commission 2019</xref>) and it may have been a name created by the collectors of the type.</p></tp:treatment-sec><tp:treatment-sec sec-type="discussion" id="SECID0EOGAC"><title>Discussion.</title><p><italic><tp:taxon-name><tp:taxon-name-part taxon-name-part-type="genus" reg="Hibiscus">Hibiscus</tp:taxon-name-part></tp:taxon-name></italic> as traditionally treated is a species-rich genus of ca. 200 (<xref ref-type="bibr" rid="B10">Hochreutiner 1900</xref>) to over 400 species (<xref ref-type="bibr" rid="B15">POWO 2022</xref>). It is included in the Hibisceae, a tribe defined by loculicidally dehiscent (“capsular”) fruit, lack of gossypol glands, 5-toothed staminal column apex, styles usually apically branching, stigmas usually terminal, and style branches equal in number to the carpels (<xref ref-type="bibr" rid="B14">Pfeil et al. 2002</xref>). Molecular data, however, suggest that the traditional concept of <italic><tp:taxon-name><tp:taxon-name-part taxon-name-part-type="genus" reg="Hibiscus">Hibiscus</tp:taxon-name-part></tp:taxon-name></italic> that is based on morphology created a “severely” paraphyletic genus (<xref ref-type="bibr" rid="B14">Pfeil et al. 2002</xref>; <xref ref-type="bibr" rid="B13">Pfeil and Crisp 2005</xref>; <xref ref-type="bibr" rid="B12">Koopman and Baum 2008</xref>), which has other tribes (<tp:taxon-name><tp:taxon-name-part taxon-name-part-type="tribe">Decaschistieae</tp:taxon-name-part></tp:taxon-name> and Malvavisceae) and other genera of Hibisceae nested within it. Infrageneric classification of <italic><tp:taxon-name><tp:taxon-name-part taxon-name-part-type="genus" reg="Hibiscus">Hibiscus</tp:taxon-name-part></tp:taxon-name></italic> also has been problematic (<xref ref-type="bibr" rid="B13">Pfeil and Crisp 2005</xref>) with unresolved conflicts between the sectional classifications based on morphology proposed by <xref ref-type="bibr" rid="B2">de Candolle (1824)</xref>, <xref ref-type="bibr" rid="B7">Grisebach (1859)</xref>, <xref ref-type="bibr" rid="B8">Gürke (1892)</xref>, <xref ref-type="bibr" rid="B10">Hochreutiner (1900)</xref>, <xref ref-type="bibr" rid="B17">Ulbrich (1921)</xref>, <xref ref-type="bibr" rid="B18">van Borssum Waalkes (1966)</xref>, and <xref ref-type="bibr" rid="B5">Fryxell (1988)</xref>. This makes assigning <italic><tp:taxon-name><tp:taxon-name-part taxon-name-part-type="genus" reg="Hibiscus">H.</tp:taxon-name-part><tp:taxon-name-part taxon-name-part-type="species" reg="marioniae">marioniae</tp:taxon-name-part></tp:taxon-name></italic> to a section problematic.</p><p>Morphologically, <italic><tp:taxon-name><tp:taxon-name-part taxon-name-part-type="genus" reg="Hibiscus">Hibiscus</tp:taxon-name-part><tp:taxon-name-part taxon-name-part-type="species" reg="marioniae">marioniae</tp:taxon-name-part></tp:taxon-name></italic> is most similar to <italic><tp:taxon-name><tp:taxon-name-part taxon-name-part-type="genus" reg="Hibiscus">H.</tp:taxon-name-part><tp:taxon-name-part taxon-name-part-type="species" reg="amazonicus">amazonicus</tp:taxon-name-part></tp:taxon-name></italic>. The two species share unarmed stems, an involucel comprised of distinct bracts, a papery or chartaceous 5-fid calyx that is ca. half-divided and accrescent in fruit, and a staminal column shorter than the petals. When <xref ref-type="bibr" rid="B4">Fryxell (1984)</xref> described <italic><tp:taxon-name><tp:taxon-name-part taxon-name-part-type="genus" reg="Hibiscus">H.</tp:taxon-name-part><tp:taxon-name-part taxon-name-part-type="species" reg="amazonicus">amazonicus</tp:taxon-name-part></tp:taxon-name></italic>, he compared it to three other species found in South America (<italic><tp:taxon-name><tp:taxon-name-part taxon-name-part-type="genus" reg="Hibiscus">H.</tp:taxon-name-part><tp:taxon-name-part taxon-name-part-type="species" reg="dimidiatus">dimidiatus</tp:taxon-name-part></tp:taxon-name></italic> Schrank, <italic><tp:taxon-name><tp:taxon-name-part taxon-name-part-type="genus" reg="Hibiscus">H.</tp:taxon-name-part><tp:taxon-name-part taxon-name-part-type="species" reg="sororius">sororius</tp:taxon-name-part></tp:taxon-name></italic> L., and <italic><tp:taxon-name><tp:taxon-name-part taxon-name-part-type="genus" reg="Hibiscus">H.</tp:taxon-name-part><tp:taxon-name-part taxon-name-part-type="species" reg="spathulatus">spathulatus</tp:taxon-name-part></tp:taxon-name></italic> Garcke) and stated they formed a natural grouping or alliance, but he refrained from naming this group. It appears that Fryxell made the connection to this group because as stated in his protologue, <italic><tp:taxon-name><tp:taxon-name-part taxon-name-part-type="genus" reg="Hibiscus">H.</tp:taxon-name-part><tp:taxon-name-part taxon-name-part-type="species" reg="amazonicus">amazonicus</tp:taxon-name-part></tp:taxon-name></italic> keyed out (somewhat ambiguously) in <xref ref-type="bibr" rid="B8">Gürke (1892)</xref> and <xref ref-type="bibr" rid="B11">Kearney (1957)</xref> either to <italic><tp:taxon-name><tp:taxon-name-part taxon-name-part-type="genus" reg="Hibiscus">H.</tp:taxon-name-part><tp:taxon-name-part taxon-name-part-type="species" reg="sororius">sororius</tp:taxon-name-part></tp:taxon-name></italic> or <italic><tp:taxon-name><tp:taxon-name-part taxon-name-part-type="genus" reg="Hibiscus">H.</tp:taxon-name-part><tp:taxon-name-part taxon-name-part-type="species" reg="verbasciformis">verbasciformis</tp:taxon-name-part></tp:taxon-name></italic> (≡ <italic><tp:taxon-name><tp:taxon-name-part taxon-name-part-type="genus" reg="Hibiscus">H.</tp:taxon-name-part><tp:taxon-name-part taxon-name-part-type="species" reg="spathulatus">spathulatus</tp:taxon-name-part></tp:taxon-name></italic>). Morphologically, especially in vestiture, these three species are very similar to each other, and they only can be distinguished easily by the shape of their involucellar bracts.</p><p>Earlier, <xref ref-type="bibr" rid="B7">Grisebach (1859)</xref> had made <italic><tp:taxon-name><tp:taxon-name-part taxon-name-part-type="genus" reg="Hibiscus">Hibiscus</tp:taxon-name-part><tp:taxon-name-part taxon-name-part-type="species" reg="sororius">sororius</tp:taxon-name-part></tp:taxon-name></italic>, which also occurs in the West Indies and Mexico, the type and sole member of <tp:taxon-name><tp:taxon-name-part taxon-name-part-type="genus" reg="Hibiscus">H.</tp:taxon-name-part><tp:taxon-name-part taxon-name-part-type="infraspecific-rank">sect.</tp:taxon-name-part><tp:taxon-name-part taxon-name-part-type="section" reg="Trionastrum">Trionastrum</tp:taxon-name-part><tp:taxon-name-part taxon-name-part-type="authority">Grisb.</tp:taxon-name-part></tp:taxon-name> He categorized this section as having distinct involucellar bracts that are apically enlarged, a 5-fid ventricose calyx, and glabrous seeds. While <italic><tp:taxon-name><tp:taxon-name-part taxon-name-part-type="genus" reg="Hibiscus">H.</tp:taxon-name-part><tp:taxon-name-part taxon-name-part-type="species" reg="amazonicus">amazonicus</tp:taxon-name-part></tp:taxon-name></italic>, <italic><tp:taxon-name><tp:taxon-name-part taxon-name-part-type="genus" reg="Hibiscus">H.</tp:taxon-name-part><tp:taxon-name-part taxon-name-part-type="species" reg="marioniae">marioniae</tp:taxon-name-part></tp:taxon-name></italic>, and <italic><tp:taxon-name><tp:taxon-name-part taxon-name-part-type="genus" reg="Hibiscus">H.</tp:taxon-name-part><tp:taxon-name-part taxon-name-part-type="species" reg="spathulatus">spathulatus</tp:taxon-name-part></tp:taxon-name></italic> could be placed in this section, the cordate-ovate involucellar bracts of the closely allied <italic><tp:taxon-name><tp:taxon-name-part taxon-name-part-type="genus" reg="Hibiscus">H.</tp:taxon-name-part><tp:taxon-name-part taxon-name-part-type="species" reg="dimidiatus">dimidiatus</tp:taxon-name-part></tp:taxon-name></italic> and the puberulous or hirtellous seeds of <italic><tp:taxon-name><tp:taxon-name-part taxon-name-part-type="genus" reg="Hibiscus">H.</tp:taxon-name-part><tp:taxon-name-part taxon-name-part-type="species" reg="spathulatus">spathulatus</tp:taxon-name-part></tp:taxon-name></italic> and <italic><tp:taxon-name><tp:taxon-name-part taxon-name-part-type="genus" reg="Hibiscus">H.</tp:taxon-name-part><tp:taxon-name-part taxon-name-part-type="species" reg="dimidiatus">dimidiatus</tp:taxon-name-part></tp:taxon-name></italic>, respectively, would require modification of Grisebach’s circumscription of his monotypic section.</p><p><xref ref-type="bibr" rid="B8">Gürke (1892)</xref> overlooked <tp:taxon-name><tp:taxon-name-part taxon-name-part-type="genus" reg="Hibiscus">Hibiscus</tp:taxon-name-part><tp:taxon-name-part taxon-name-part-type="infraspecific-rank">sect.</tp:taxon-name-part><tp:taxon-name-part taxon-name-part-type="section" reg="Trionastrum">Trionastrum</tp:taxon-name-part></tp:taxon-name> when he revised the Brazilian species of <italic><tp:taxon-name><tp:taxon-name-part taxon-name-part-type="genus" reg="Hibiscus">Hibiscus</tp:taxon-name-part></tp:taxon-name></italic> and he placed <italic><tp:taxon-name><tp:taxon-name-part taxon-name-part-type="genus" reg="Hibiscus">H.</tp:taxon-name-part><tp:taxon-name-part taxon-name-part-type="species" reg="sororius">sororius</tp:taxon-name-part></tp:taxon-name></italic>, <italic><tp:taxon-name><tp:taxon-name-part taxon-name-part-type="genus" reg="Hibiscus">H.</tp:taxon-name-part><tp:taxon-name-part taxon-name-part-type="species" reg="dimidiatus">dimidiatus</tp:taxon-name-part></tp:taxon-name></italic>, and <italic><tp:taxon-name><tp:taxon-name-part taxon-name-part-type="genus" reg="Hibiscus">H.</tp:taxon-name-part><tp:taxon-name-part taxon-name-part-type="species" reg="spathulatus">spathulatus</tp:taxon-name-part></tp:taxon-name></italic> in <tp:taxon-name><tp:taxon-name-part taxon-name-part-type="infraspecific-rank">sect.</tp:taxon-name-part><tp:taxon-name-part taxon-name-part-type="section" reg="Ketmia">Ketmia</tp:taxon-name-part></tp:taxon-name> (Mill.) DC. (≡ <tp:taxon-name><tp:taxon-name-part taxon-name-part-type="infraspecific-rank">sect.</tp:taxon-name-part><tp:taxon-name-part taxon-name-part-type="section" reg="Hibiscus">Hibiscus</tp:taxon-name-part></tp:taxon-name>), which he defined by involucellar bracts subulate-falciform, setaceous, linear, lanceolate, ovate, spathulate, or dilated apically but not bifurcate, and calyx not inflated with eglandular lobes. These characters, especially the negative or absent ones, seem to have been selected to set this section apart from <tp:taxon-name><tp:taxon-name-part taxon-name-part-type="infraspecific-rank">sect.</tp:taxon-name-part><tp:taxon-name-part taxon-name-part-type="section" reg="Furcaria">Furcaria</tp:taxon-name-part></tp:taxon-name> DC. Nonetheless, little seems to separate <tp:taxon-name><tp:taxon-name-part taxon-name-part-type="infraspecific-rank">sect.</tp:taxon-name-part><tp:taxon-name-part taxon-name-part-type="section" reg="Trionastrum">Trionastrum</tp:taxon-name-part></tp:taxon-name> from <tp:taxon-name><tp:taxon-name-part taxon-name-part-type="infraspecific-rank">sect.</tp:taxon-name-part><tp:taxon-name-part taxon-name-part-type="section" reg="Hibiscus">Hibiscus</tp:taxon-name-part></tp:taxon-name> apart from the calyx being ventricose (i.e., swollen or distended) in the former and not inflated in the latter. Also, the seeds of <tp:taxon-name><tp:taxon-name-part taxon-name-part-type="infraspecific-rank">sect.</tp:taxon-name-part><tp:taxon-name-part taxon-name-part-type="section" reg="Hibiscus">Hibiscus</tp:taxon-name-part></tp:taxon-name> are either glabrous or pubescent but without the distinctive cotton-like hairs found in <tp:taxon-name><tp:taxon-name-part taxon-name-part-type="infraspecific-rank">sect.</tp:taxon-name-part><tp:taxon-name-part taxon-name-part-type="section" reg="Bombicella">Bombicella</tp:taxon-name-part></tp:taxon-name>. <xref ref-type="bibr" rid="B5">Fryxell (1988)</xref> later recognized both <tp:taxon-name><tp:taxon-name-part taxon-name-part-type="infraspecific-rank">sect.</tp:taxon-name-part><tp:taxon-name-part taxon-name-part-type="section" reg="Hibiscus">Hibiscus</tp:taxon-name-part></tp:taxon-name> and <tp:taxon-name><tp:taxon-name-part taxon-name-part-type="infraspecific-rank">sect.</tp:taxon-name-part><tp:taxon-name-part taxon-name-part-type="section" reg="Trionastrum">Trionastrum</tp:taxon-name-part></tp:taxon-name> in his treatment of the Mexican species of <italic><tp:taxon-name><tp:taxon-name-part taxon-name-part-type="genus" reg="Hibiscus">Hibiscus</tp:taxon-name-part></tp:taxon-name></italic> and placed <italic><tp:taxon-name><tp:taxon-name-part taxon-name-part-type="genus" reg="Hibiscus">H.</tp:taxon-name-part><tp:taxon-name-part taxon-name-part-type="species" reg="sororius">sororius</tp:taxon-name-part></tp:taxon-name></italic> in <tp:taxon-name><tp:taxon-name-part taxon-name-part-type="infraspecific-rank">sect.</tp:taxon-name-part><tp:taxon-name-part taxon-name-part-type="section" reg="Trionastrum">Trionastrum</tp:taxon-name-part></tp:taxon-name> but said nothing about the other South American allies of this species, presumably because they do not occur in Mexico.</p><p><xref ref-type="bibr" rid="B10">Hochreutiner (1900)</xref> in his revision of <italic><tp:taxon-name><tp:taxon-name-part taxon-name-part-type="genus" reg="Hibiscus">Hibiscus</tp:taxon-name-part></tp:taxon-name></italic> had a very different assessment of the relationships of the three species that <xref ref-type="bibr" rid="B4">Fryxell (1984)</xref> later thought to be allied with <italic><tp:taxon-name><tp:taxon-name-part taxon-name-part-type="genus" reg="Hibiscus">H.</tp:taxon-name-part><tp:taxon-name-part taxon-name-part-type="species" reg="amazonicus">amazonicus</tp:taxon-name-part></tp:taxon-name></italic>. <xref ref-type="bibr" rid="B10">Hochreutiner (1900)</xref>, who also overlooked <tp:taxon-name><tp:taxon-name-part taxon-name-part-type="genus" reg="Hibiscus">H.</tp:taxon-name-part><tp:taxon-name-part taxon-name-part-type="infraspecific-rank">sect.</tp:taxon-name-part><tp:taxon-name-part taxon-name-part-type="section" reg="Trionastrum">Trionastrum</tp:taxon-name-part></tp:taxon-name>, placed <italic><tp:taxon-name><tp:taxon-name-part taxon-name-part-type="genus" reg="Hibiscus">H.</tp:taxon-name-part><tp:taxon-name-part taxon-name-part-type="species" reg="sororius">sororius</tp:taxon-name-part></tp:taxon-name></italic> in <tp:taxon-name><tp:taxon-name-part taxon-name-part-type="infraspecific-rank">sect.</tp:taxon-name-part><tp:taxon-name-part taxon-name-part-type="section" reg="Spatula">Spatula</tp:taxon-name-part></tp:taxon-name> Hochr., which he defined by its apically dilated involucellar bracts and glabrous seeds; <italic><tp:taxon-name><tp:taxon-name-part taxon-name-part-type="genus" reg="Hibiscus">H.</tp:taxon-name-part><tp:taxon-name-part taxon-name-part-type="species" reg="dimidiatus">dimidiatus</tp:taxon-name-part></tp:taxon-name></italic> in <tp:taxon-name><tp:taxon-name-part taxon-name-part-type="infraspecific-rank">sect.</tp:taxon-name-part><tp:taxon-name-part taxon-name-part-type="section" reg="Trichospermum">Trichospermum</tp:taxon-name-part></tp:taxon-name> Hochr. (= <tp:taxon-name><tp:taxon-name-part taxon-name-part-type="infraspecific-rank">sect.</tp:taxon-name-part><tp:taxon-name-part taxon-name-part-type="section" reg="Hibiscus">Hibiscus</tp:taxon-name-part></tp:taxon-name>); and <italic><tp:taxon-name><tp:taxon-name-part taxon-name-part-type="genus" reg="Hibiscus">H.</tp:taxon-name-part><tp:taxon-name-part taxon-name-part-type="species" reg="spathulatus">spathulatus</tp:taxon-name-part></tp:taxon-name></italic> (as <italic><tp:taxon-name><tp:taxon-name-part taxon-name-part-type="genus" reg="Hibiscus">H.</tp:taxon-name-part><tp:taxon-name-part taxon-name-part-type="species" reg="verbasciformis">verbasciformis</tp:taxon-name-part></tp:taxon-name></italic>) in <tp:taxon-name><tp:taxon-name-part taxon-name-part-type="infraspecific-rank">sect.</tp:taxon-name-part><tp:taxon-name-part taxon-name-part-type="section" reg="Trionum">Trionum</tp:taxon-name-part></tp:taxon-name> DC. He clearly was unhappy with his sectional placement of <italic><tp:taxon-name><tp:taxon-name-part taxon-name-part-type="genus" reg="Hibiscus">H.</tp:taxon-name-part><tp:taxon-name-part taxon-name-part-type="species" reg="spathulatus">spathulatus</tp:taxon-name-part></tp:taxon-name></italic> since he acknowledged that it was the only species that he included in <tp:taxon-name><tp:taxon-name-part taxon-name-part-type="infraspecific-rank">sect.</tp:taxon-name-part><tp:taxon-name-part taxon-name-part-type="section" reg="Trionum">Trionum</tp:taxon-name-part></tp:taxon-name> with lanceolate bracts and deeply lobed calyces.</p><p>No members of <tp:taxon-name><tp:taxon-name-part taxon-name-part-type="genus" reg="Hibiscus">Hibiscus</tp:taxon-name-part><tp:taxon-name-part taxon-name-part-type="infraspecific-rank">sect.</tp:taxon-name-part><tp:taxon-name-part taxon-name-part-type="section" reg="Trionastrum">Trionastrum</tp:taxon-name-part></tp:taxon-name> (or <tp:taxon-name><tp:taxon-name-part taxon-name-part-type="infraspecific-rank">sect.</tp:taxon-name-part><tp:taxon-name-part taxon-name-part-type="section" reg="Spatula">Spatula</tp:taxon-name-part></tp:taxon-name>) were included in the analysis of <xref ref-type="bibr" rid="B13">Pfeil and Crisp (2005</xref>: table 2). However, given that <italic><tp:taxon-name><tp:taxon-name-part taxon-name-part-type="genus" reg="Hibiscus">H.</tp:taxon-name-part><tp:taxon-name-part taxon-name-part-type="species" reg="marioniae">marioniae</tp:taxon-name-part></tp:taxon-name></italic> and its presumed relatives have distinct involucellar bracts and non-inflated calyces, these species will probably be found to belong to the “/Euhibiscus” clade, a rank free clade recognized by <xref ref-type="bibr" rid="B13">Pfeil and Crisp (2005)</xref> that contains <tp:taxon-name><tp:taxon-name-part taxon-name-part-type="infraspecific-rank">sect.</tp:taxon-name-part><tp:taxon-name-part taxon-name-part-type="section" reg="Hibiscus">Hibiscus</tp:taxon-name-part></tp:taxon-name>. Thus, irrespective of how the paraphyly in <italic><tp:taxon-name><tp:taxon-name-part taxon-name-part-type="genus" reg="Hibiscus">Hibiscus</tp:taxon-name-part></tp:taxon-name></italic> and the Hibisceae eventually is resolved taxonomically, <italic><tp:taxon-name><tp:taxon-name-part taxon-name-part-type="genus" reg="Hibiscus">H.</tp:taxon-name-part><tp:taxon-name-part taxon-name-part-type="species" reg="marioniae">marioniae</tp:taxon-name-part></tp:taxon-name></italic> likely will remain in or closely allied to <italic><tp:taxon-name><tp:taxon-name-part taxon-name-part-type="genus" reg="Hibiscus">Hibiscus</tp:taxon-name-part></tp:taxon-name></italic> s.str.</p></tp:treatment-sec><ref-list><ref id="B16"><mixed-citation xmlns:xlink="http://www.w3.org/1999/xlink" xlink:type="simple"><person-group><name name-style="western"><surname>Stephens</surname><given-names>L</given-names></name><name name-style="western"><surname>Traylor</surname><given-names>Jr MA</given-names></name></person-group> (<year>1985</year>) Ornithological gazetteer of the Guianas. Bird Department, Museum of Comparative Zoology, Harvard University, Cambridge, Massachusetts.</mixed-citation></ref><ref id="B1"><mixed-citation xmlns:xlink="http://www.w3.org/1999/xlink" xlink:type="simple">Anonymous (<year>1993</year>) Gazetteer of Guyana: Names approved by the United States Board on Geographic Names, 2<sup>nd</sup> edn. Defense Mapping Agency, Washington, D.C.</mixed-citation></ref><ref id="B9"><mixed-citation xmlns:xlink="http://www.w3.org/1999/xlink" xlink:type="simple">Guyana Lands and Surveys Commission (<year>2019</year>) Online gazetteer of Guyana. [Georgetown]. <ext-link xlink:type="simple" ext-link-type="uri" xlink:href="https://gazetteer.glsc.gov.gy">https://gazetteer.glsc.gov.gy</ext-link> [Accessed 31 October 2022]</mixed-citation></ref><ref id="B10"><mixed-citation xmlns:xlink="http://www.w3.org/1999/xlink" xlink:type="simple"><person-group><name name-style="western"><surname>Hochreutiner</surname><given-names>BPG</given-names></name></person-group> (<year>1900</year>) <article-title>Révision du genre <italic><tp:taxon-name><tp:taxon-name-part taxon-name-part-type="genus">Hibiscus</tp:taxon-name-part></tp:taxon-name></italic>.</article-title><source>Annuaire du Conservatoire et Jardin botaniques de Genève</source><volume>4</volume>: <fpage>23</fpage>–<lpage>191</lpage>.</mixed-citation></ref><ref id="B15"><mixed-citation xmlns:xlink="http://www.w3.org/1999/xlink" xlink:type="simple">POWO (<year>2022</year>) Plants of the World Online. Facilitated by the Royal Botanic Gardens, Kew. Published on the Internet. <ext-link xlink:type="simple" ext-link-type="uri" xlink:href="https://powo.science.kew.org/">https://powo.science.kew.org/</ext-link> [Accessed 31 October 2022]</mixed-citation></ref><ref id="B14"><mixed-citation xmlns:xlink="http://www.w3.org/1999/xlink" xlink:type="simple"><person-group><name name-style="western"><surname>Pfeil</surname><given-names>BE</given-names></name><name name-style="western"><surname>Brubaker</surname><given-names>CL</given-names></name><name name-style="western"><surname>Craven</surname><given-names>LA</given-names></name><name name-style="western"><surname>Crisp</surname><given-names>MD</given-names></name></person-group> (<year>2002</year>) <article-title>Phylogeny of <italic><tp:taxon-name><tp:taxon-name-part taxon-name-part-type="genus">Hibiscus</tp:taxon-name-part></tp:taxon-name></italic> and the tribe Hibisceae (<tp:taxon-name><tp:taxon-name-part taxon-name-part-type="family">Malvaceae</tp:taxon-name-part></tp:taxon-name>) using chloroplast DNA sequences of <italic>ndhF</italic> and the <italic>rpl16</italic> intron.</article-title><source>Systematic Botany</source><volume>27</volume>: <fpage>333</fpage>–<lpage>350</lpage>. <ext-link xlink:type="simple" ext-link-type="uri" xlink:href="https://www.jstor.org/stable/3093875">https://www.jstor.org/stable/3093875</ext-link></mixed-citation></ref><ref id="B13"><mixed-citation xmlns:xlink="http://www.w3.org/1999/xlink" xlink:type="simple"><person-group><name name-style="western"><surname>Pfeil</surname><given-names>BE</given-names></name><name name-style="western"><surname>Crisp</surname><given-names>MD</given-names></name></person-group> (<year>2005</year>) <article-title>What to do with <italic><tp:taxon-name><tp:taxon-name-part taxon-name-part-type="genus">Hibiscus</tp:taxon-name-part></tp:taxon-name></italic>? A proposed nomenclatural resolution for a large and well known genus of <tp:taxon-name><tp:taxon-name-part taxon-name-part-type="family">Malvaceae</tp:taxon-name-part></tp:taxon-name> and comments on paraphyly.</article-title><source>Australian Systematic Botany</source><volume>18</volume>(<issue>1</issue>): <fpage>49</fpage>–<lpage>60</lpage>. <ext-link xlink:type="simple" ext-link-type="doi" xlink:href="10.1071/SB04024">https://doi.org/10.1071/SB04024</ext-link></mixed-citation></ref><ref id="B12"><mixed-citation xmlns:xlink="http://www.w3.org/1999/xlink" xlink:type="simple"><person-group><name name-style="western"><surname>Koopman</surname><given-names>M</given-names></name><name name-style="western"><surname>Baum</surname><given-names>DA</given-names></name></person-group> (<year>2008</year>) <article-title>Phylogeny and biogeography of tribe Hibisceae (<tp:taxon-name><tp:taxon-name-part taxon-name-part-type="family">Malvaceae</tp:taxon-name-part></tp:taxon-name>) on Madagascar.</article-title><source>Systematic Botany</source><volume>33</volume>(<issue>2</issue>): <fpage>364</fpage>–<lpage>374</lpage>. <ext-link xlink:type="simple" ext-link-type="doi" xlink:href="10.1600/036364408784571653">https://doi.org/10.1600/036364408784571653</ext-link></mixed-citation></ref><ref id="B2"><mixed-citation xmlns:xlink="http://www.w3.org/1999/xlink" xlink:type="simple"><person-group><name name-style="western"><surname>de Candolle</surname><given-names>AP</given-names></name></person-group> (<year>1824</year>) <tp:taxon-name><tp:taxon-name-part taxon-name-part-type="family">Malvaceae</tp:taxon-name-part></tp:taxon-name>. Prodromus systematis naturalis regni vegetabilis 1. Treuttel &amp; Würtz, Paris, 427–474.</mixed-citation></ref><ref id="B7"><mixed-citation xmlns:xlink="http://www.w3.org/1999/xlink" xlink:type="simple"><person-group><name name-style="western"><surname>Grisebach</surname><given-names>AHR</given-names></name></person-group> (<year>1859</year>) [“1864”] Flora of the British West Indian islands. Lowell Reeve &amp; Co., London. <ext-link xlink:type="simple" ext-link-type="doi" xlink:href="10.5962/bhl.title.56664">https://doi.org/10.5962/bhl.title.56664</ext-link></mixed-citation></ref><ref id="B8"><mixed-citation xmlns:xlink="http://www.w3.org/1999/xlink" xlink:type="simple"><person-group><name name-style="western"><surname>Gürke</surname><given-names>M</given-names></name></person-group> (<year>1892</year>) <tp:taxon-name><tp:taxon-name-part taxon-name-part-type="family">Malvaceae</tp:taxon-name-part></tp:taxon-name> II. In: Martius CFP von (Ed.) Flora Brasiliensis 12(3). Frid. Fleischer, Lipsiae [Leipzig], 457–585, tt. 79–114.</mixed-citation></ref><ref id="B17"><mixed-citation xmlns:xlink="http://www.w3.org/1999/xlink" xlink:type="simple"><person-group><name name-style="western"><surname>Ulbrich</surname><given-names>E</given-names></name></person-group> (<year>1921</year>) <article-title><tp:taxon-name><tp:taxon-name-part taxon-name-part-type="family">Malvaceae</tp:taxon-name-part></tp:taxon-name>.</article-title> In: <person-group><name name-style="western"><surname>Engler</surname><given-names>A</given-names></name></person-group> (<role>Ed.</role>) <issue-title>Die Vegetation der Erde 9(3, 2).</issue-title><source>Wilhelm Engelmann, Leipzig</source>, <fpage>368</fpage>–<lpage>408</lpage>.</mixed-citation></ref><ref id="B18"><mixed-citation xmlns:xlink="http://www.w3.org/1999/xlink" xlink:type="simple"><person-group><name name-style="western"><surname>van Borssum Waalkes</surname><given-names>J</given-names></name></person-group> (<year>1966</year>) <article-title>Malesian <tp:taxon-name><tp:taxon-name-part taxon-name-part-type="family">Malvaceae</tp:taxon-name-part></tp:taxon-name> revised.</article-title><source>Blumea</source><volume>14</volume>: <fpage>1</fpage>–<lpage>213</lpage>.</mixed-citation></ref><ref id="B5"><mixed-citation xmlns:xlink="http://www.w3.org/1999/xlink" xlink:type="simple"><person-group><name name-style="western"><surname>Fryxell</surname><given-names>PA</given-names></name></person-group> (<year>1988</year>) <article-title><tp:taxon-name><tp:taxon-name-part taxon-name-part-type="family">Malvaceae</tp:taxon-name-part></tp:taxon-name> of Mexico.</article-title><source>Systematic Botany Monographs</source><volume>25</volume>: <fpage>1</fpage>–<lpage>522</lpage>. <ext-link xlink:type="simple" ext-link-type="doi" xlink:href="10.2307/25027717">https://doi.org/10.2307/25027717</ext-link></mixed-citation></ref><ref id="B4"><mixed-citation xmlns:xlink="http://www.w3.org/1999/xlink" xlink:type="simple"><person-group><name name-style="western"><surname>Fryxell</surname><given-names>PA</given-names></name></person-group> (<year>1984</year>) A new species of <italic><tp:taxon-name><tp:taxon-name-part taxon-name-part-type="genus">Hibiscus</tp:taxon-name-part></tp:taxon-name></italic> from the Amazon Basin. Acta Amazonica 14(suppl 1–2): 101–103. <ext-link xlink:type="simple" ext-link-type="doi" xlink:href="10.1590/1809-43921984145103">https://doi.org/10.1590/1809-43921984145103</ext-link></mixed-citation></ref><ref id="B11"><mixed-citation xmlns:xlink="http://www.w3.org/1999/xlink" xlink:type="simple"><person-group><name name-style="western"><surname>Kearney</surname><given-names>TH</given-names></name></person-group> (<year>1957</year>) <article-title>A tentative key to the South American species of <italic><tp:taxon-name><tp:taxon-name-part taxon-name-part-type="genus">Hibiscus</tp:taxon-name-part></tp:taxon-name></italic>.</article-title><source>Leaflets of Western Botany</source><volume>8</volume>(<issue>7</issue>): <fpage>161</fpage>–<lpage>168</lpage>.</mixed-citation></ref></ref-list></tp:taxon-treatment>
